# Supplementary material for: Effect of Ambient Plasma Treatments on Thermal Conductivity and Fracture Toughness of Boron Nitride Nanosheets/Epoxy Nanocomposites
Source: Nanomaterials (Basel). 2022 Dec 27;13(1):138. doi: 10.3390/nano13010138 (PMC9823992; doi:10.3390/nano13010138)
Supplement: Supplementary file 1 [file nanomaterials-13-00138-s001.zip]

Archive with 1 entries (1 files):
- nanomaterials-2099828-supplementary.pdf
